# Supplementary material for: Formative Evaluation of an Early Family-Centred Prevention Programme for Childhood Overweight and Obesity (FruehstArt): A Study Protocol
Source: Children (Basel). 2025 Nov 26;12(12):1613. doi: 10.3390/children12121613 (PMC12732125; doi:10.3390/children12121613)
Supplement: Supplementary file 1 [file children-12-01613-s001.zip]

Archive with 1 entries (1 files):
- children-3942282-supplementary.pdf
